# Supplementary material for: Proteomic Analysis Identifies Dysregulated Proteins in Albuminuria: A South African Pilot Study
Source: Biology (Basel). 2024 Aug 30;13(9):680. doi: 10.3390/biology13090680 (PMC11428484; doi:10.3390/biology13090680)
Supplement: Supplementary file 1 [file biology-13-00680-s001.zip]

Archive with 1 entries (1 files):
- biology-3148598-supplementary.pdf
